# Supplementary material for: Piperine alleviates nonalcoholic steatohepatitis by inhibiting NF-κB-mediated hepatocyte pyroptosis
Source: PLoS One. 2024 Mar 28;19(3):e0301133. doi: 10.1371/journal.pone.0301133 (PMC10977780; doi:10.1371/journal.pone.0301133)
Supplement: S1 Data — (XLSX) [file pone.0301133.s002.xlsx]

## Sheet: Table 2.
Table 1.	General parameters evaluated in mice fed with MCD diet or MCS diet.
	Initial body weight (g)			n=8
		MCS	MCD	MCD+Pip
		21.5	24.6	23.8
		24.3	22.5	24.5
		21.6	24.5	24.1
		25.6	21.4	24
		24	22	22.8
		23.8	24	23.7
		23.4	22.5	21.8
		22.6	23.7	23.1
	Mean	23.35	23.15	23.475
	SEM	0.49353	0.426363	0.306914
	Final body weight (g)
		MCS	MCD	MCD+Pip
		27.2	15.1	18.6
		26	14.6	16.7
		24.2	15	18
		23.6	13.7	16.1
		27.8	16.9	17.8
		27.5	16.1	17.3
		26.5	15.2	17.5
		25.3	16.5	15.7
	Mean	26.0125	15.3875	17.2125
	SEM	0.545579	0.372462	0.347664
	Liver weight (g)
		MCS	MCD	MCD+Pip
		1.23	0.69	0.84
		1.34	0.65	0.62
		0.93	0.58	0.87
		1.39	0.71	0.52
		1.13	0.53	0.56
		1.18	0.59	0.65
		1.36	0.58	0.73
		1.21	0.62	0.6
	Mean	1.22125	0.61875	0.67375
	SEM	0.0529298	0.0215835	0.0452745
	LW/BW %	MCS	MCD	MCD+Pip
		4.52206	4.56954	4.51613
		5.15385	4.45205	3.71257
		3.84298	3.86667	4.83333
		5.88983	5.18248	3.22981
		4.06475	3.13609	3.14607
		4.29091	3.6646	3.75723
		5.13208	3.81579	4.17143
		4.78261	3.75758	3.82166
	Mean	4.70988	4.0556	3.89853
	SEM	0.237226	0.226446	0.207175
	Food intake (g/day/mouse)
		MCS	MCD	MCD+pip
		6.26667	5.3625	2.15
		2.875	3.3	4.825
		3.11667	4.925	6.25
		5.54167	6.25	6.1625
		3.11667	3	5.1375
		3.825	5.125	4.525
		5.33333	6.725	4.75
		5.68333	4.525	5.725
		2.625	2.6375	2.5875
		3.5	4.2625	4.0125
		5.99167	3.2125	3.1875
		6.56667	3.275	4.25
		3.8	2.9875	4.1
	Mean	4.48013	4.27596	4.43558
	SEM	0.398081	0.369837	0.350926

## Sheet: Fig 1
Figure 1.
B	NAS scores					C						D
							Liver TG content (nmol/mg)						Lipid gene mRNA expression					Reletive										Reletive				E
	Steatosis (0-3)	MCS	MCD	MCD+Pip			MCS	MCD	MCD+Pip			ACC1	MCS	MCD	MCD+Pip		Average	0.849703					MCS	MCD	MCD+Pip		Average	2.78072				F4/80 IHC
	1	0	3	2			22.9757	169.234	115.043				0.515505	2.47279	1.08404		ACC1	0.606688	2.91018	1.27578		CPT1A	3.10284	2.03847	2.33847		CPT1A	1.11584	0.733073	0.840958			MCS	MCD	MCD+Pip
	2	0	3	1			67.7729	127.374	95.2061				0.927746	2.75191	1.34363			1.09185	3.23867	1.58129			2.07263	1.85365	1.97263			0.745357	0.666606	0.709396			0.15946	0.68898	0.236229
	3	0	2	2			31.812	243.691	139.88				0.420084	1.11531	1.20512			0.494389	1.31258	1.41828			1.87363	2.82944	2.53822			0.673792	1.01752	0.91279			0.147938	0.988562	0.232908
	4	0	3	2			28.3986	330.769	142.119				0.952942	1.47477	0.871916			1.1215	1.73562	1.02614			2.85524	1.96144	2.75497			1.0268	0.705372	0.990739			0.249984	0.739057	0.363512
	5	1	3	2			58.6302	280.248	80.0456				1.07986	1.26301	1.74671			1.27087	1.48642	2.05567			2.86699	2.40743	2.35753			1.03102	0.865755	0.84781			0.17952	1.13021	0.249005
	6	1	3	2			48.3186	117.927	94.6168				0.874222	1.661	0.583254			1.02886	1.9548	0.686421			3.03802	1.86793	1.75352			1.09253	0.671743	0.630599
	7	0	2	2			52.4761	85.4736	121.768				0.883529	1.42984	1.42158			1.03981	1.68275	1.67303			2.11308	2.28942	3.22456			0.759905	0.823317	1.15961
	8	0	2	1			31.9526	251.383	112.675				1.14373	1.41464	1.00659			1.34604	1.66487	1.18464			4.32335	3.6179	3.46499			1.55476	1.30106	1.24607
																		Reletive
	Inflammation (0-2)	MCS	MCD	MCD+Pip									MCS	MCD	MCD+Pip			6.375					MCS	MCD	MCD+Pip			18.4129
	1	0	2	1								SREBP-1C	5.38663	9.22331	10.8619		SREBP-1C	0.844961	1.44679	1.70383		ACOX1	18.8274	27.9372	18.8265		ACOX1	1.02251	1.51727	1.02246
	2	0	1	0									9.59126	7.55173	4.28191			1.50451	1.18459	0.671672			16.9375	20.2836	28.8163			0.919871	1.1016	1.56501
	3	1	1	2									5.7403	10.7712	7.71583			0.900439	1.6896	1.21033			24.8274	21.8362	14.8725			1.34837	1.18592	0.807725
	4	1	2	0									5.98751	10.2265	5.81821			0.939218	1.60416	0.91266			27.2937	15.9173	15.9837			1.48232	0.864464	0.86807
	5	0	2	1									6.15457	7.12991	7.8302			0.965422	1.11842	1.22827			10.8372	8.92836	9.82675			0.588569	0.484898	0.533689
	6	1	2	0									3.10917	12.3404	11.7438			0.487713	1.93574	1.84217			16.8264	8.92735	12.1265			0.913837	0.484843	0.658586
	7	1	2	1									8.28332	7.6265	7.40722			1.29934	1.19631	1.16192			22.8362	11.9285	29.2715			1.24023	0.647833	1.58973
	8	0	1	1									6.74725	8.05255	6.49868			1.05839	1.26315	1.0194			8.91725	14.8264	7.28716			0.484294	0.80522	0.395765
																		Reletive
	Ballooning (0-2)	MCS	MCD	MCD+Pip									MCS	MCD	MCD+Pip			2.73142
	1	1	2	1								SCD1	2.87422	2.74363	3.78099		SCD1	1.05228	1.00447	1.38425
	2	0	2	1									2.88353	3.20512	2.42482			1.05569	1.17342	0.887751
	3	1	2	1									2.14373	1.87192	2.4733			0.78484	0.685326	0.905497
	4	1	1	1									3.77279	2.74671	3.54129			1.38125	1.0056	1.2965
	5	1	2	1									3.4486	2.78325	2.45804			1.26257	1.01898	0.89991
	6	0	2	0									2.42984	2.42158	3.08996			0.889588	0.886562	1.13126
	7	0	1	0									2.41464	3.01278	2.95588			0.884023	1.10301	1.08217
	8	0	1	1									1.88404	4.53931	1.86016			0.689763	1.66188	0.681023
	Fibrosis (0-4)	MCS	MCD	MCD+Pip														Reletive
	1	0	2	1									MCS	MCD	MCD+Pip			2.57874
	2	0	2	1								IL-1b	2.56566	9.64985	6.46342		IL-1b	0.994927	3.74208	2.50643
	3	0	2	0									4.79263	5.39691	5.21631			1.85852	2.09285	2.02281
	4	0	2	1									3.65313	5.35108	3.0379			1.41663	2.07507	1.17805
	5	0	2	1									2.64024	8.04922	4.32995			1.02385	3.12138	1.6791
	6	0	2	2									1.19505	3.55286	3.10509			0.463424	1.37775	1.20411
	7	0	1	0									1.76937	5.52507	5.47505			0.686138	2.14255	2.12315
	8	0	2	1									2.5354	4.96001	2.81699			0.983194	1.92342	1.09239
													1.47844	10.522	2.97656			0.573319	4.08028	1.15427
	Total	MCS	MCD	MCD+Pip														Reletive
	1	1	9	5														1.45502
	2	0	8	3									MCS	MCD	MCD+Pip			MCS	MCD	MCD+Pip
	3	2	7	5								TNF-A	1.08642	3.06596	3.12172		TNF-A	0.746668	2.10716	2.14548
	4	2	8	4									0.996801	2.40041	1.22687			0.685077	1.64974	0.843198
	5	2	9	5									1.11656	4.36683	3.27027			0.767383	3.00121	2.24758
	6	2	9	4									1.48718	2.75062	3.1216			1.0221	1.89043	2.1454
	7	1	6	3									1.414	3.84816	2.019			0.971808	2.64475	1.38761
	8	0	6	4									0.94546	3.15723	1.78764			0.649792	2.16989	1.2286
	Average	1.25	7.75	4.125									2.74638	3.17126	2.95277			1.88752	2.17953	2.02937
													1.84737	2.47902	0.538284			1.26965	1.70377	0.369949
	Statistical analysis
	Kruskal-Wallis test	/	****	/

## Sheet: Fig 2
Figure 2.	A	ALT	U/L			AST	U/L
			MCS	MCD	MCD+Pip		MCS	MCD	MCD+Pip
			52.063	88.938	47.062		15.546	37.778	30.912
			45.813	122.063	85.812		5.596	65.385	43.889
			76.438	183.313	100.812		17.678	89.454	53.343
			52.688	85.188	72.062		17.918	26.667	27.232
			64.563	97.063	101.437		13.819	86.667	48.889
			43.938	98.313	63.937		14.431	28.839	23.889
			85.184	103.313	70.437		20.847	37.022	12.778
			47.827	121.438	105.812		27.283	56.921	47.271
	D	Masson's trichrome staining
			MCS	MCD	MCD+Pip
			0.264732	7.37264	2.57363
			0.562432	5.2638	1.95625
			2.16534	4.74588	3.29174
			0.672983	1.36254	1.83622
			0.97452	6.37662	0.937552
			0.357298	5.28462	3.28462
			0.104822	4.2674	1.48363
			0.735274	2.38562	3.7575
	E
		COL1A1					a-SMA staining
			MCS	MCD	MCD+Pip		MCS	MCD	MCD+Pip
			0.645273	1.17462	0.775728		0.165573	0.672859	0.467363
			0.275628	2.86438	0.658363		0.200632	0.385627	0.396632
			0.487532	1.65728	1.54729		0.118462	0.254826	0.428672
			0.184692	2.29657	0.395726		0.542648	1.24873	0.119862

## Sheet: Fig 3
Figure 3.
B	IL-1β in serum					C	LDH in serum
	MCS	MCD	MCD+Pip			MCS	MCD	MCD+Pip
	47.7273	90.9091	65.6818			115.12	324.42	346.51
	63.4091	88.4091	50.6818			262.79	347.67	337.21
	46.5909	62.0455	45.6818			262.79	553.49	358.14
	51.3636	112.273	63.8636			203.49	401.16	274.42
	62.2727	97.2727	71.8182			217.44	384.88	348.84
	25.2273	74.7727	60.4545			197.67	348.84	209.3
	65.9091	45.4545	48.8636			286.05	366.28	234.88
	33.4091	128.409	38.1818			226.74	339.53	267.44
Figure 3.
D	MTT
24h	Pip 0 uM	Pip 25 uM	Pip 50 uM	Pip 100 uM	Pip 200 uM	Pip 400 uM
	94.5652	92.6087	94.3478	82.8261	86.5217	74.1304
	105	105.87	114.565	101.304	75.4348	77.6087
	101.304	92.3913	96.087	84.3478	78.913	75.6522
48h	89.875	108.5	102.75	77.625	57.125	51.125
	102.5	102.375	109.625	86	69.875	38
	105.75	102.25	100.875	82.125	46.5	38.625
F	IL-1β (pg/mL)					G	LDH release (%)
Ctrl	LPS	LPS+Pip 25	LPS+Pip 50			Ctrl	LPS	LPS+Pip 25	LPS+Pip 50
60.2273	93.1818	73.8636	63.6364			13.1894	59.1398	45.5556	27.4194
57.0455	105.682	52.9545	65.2273			25.779	51.6129	44.7368	34.0708
41.1364	84.3182	67.0455	46.3636			30.6452	64.1509	53.8043	43.3962

## Sheet: Fig 4
Fig 4
A (mice)
	MCS 1	MCS 2	MCS 3	MCS 4	MCD 1	MCD 2	MCD 3	MCD 4	MCD+Pip 1	MCD+Pip 2	MCD+Pip 3	MCD+Pip 4
p-NF-κb p65	102.18	114.69	96.02	105.54	143.41	150.66	166.25	164.92	126.39	123.23	95.32	92.07
NF-κb p65	152.53	170.2	170.05	185.34	181.39	195.89	186.3	180.59	189.25	186.37	189.11	198.69
GAPDH	107.47	104.94	116.82	111.04	128.63	120.53	127.94	131.81	129.75	129.89	137.07	144.44
p-p65/p65	0.669901	0.673854	0.564657	0.56944	0.790617	0.769105	0.892378	0.913229	0.667847	0.661212	0.504045	0.463385
A. Final data		reserves two decimal fractions
p-p65/p65	MCS	MCD	MCD+Pip
	0.669901	0.790617	0.667847
	0.673854	0.769105	0.661212
	0.564657	0.892378	0.504045
	0.56944	0.913229	0.463385
C (cells)
1	Ctrl	LPS	LPS+Pip 25	LPS+Pip 50		2	Ctrl	LPS	LPS+Pip 25	LPS+Pip 50		3	Ctrl	LPS	LPS+Pip 25	LPS+Pip 50
p-NF-κb p65	113.57	194.07	120.39	111.57		p-NF-κb p65	127.31	186.86	123.25	131.23		p-NF-κb p65	102.34	207.32	138.32	141.43
NF-κb p65	122.74	121.94	107.25	95.91		NF-κb p65	135.26	138.53	119.43	120.43		NF-κb p65	150.32	147.39	149.23	139.23
GAPDH	201.7	187.75	177.65	197.22		GAPDH	251.2	227.3	213.2	221.2		GAPDH	231.03	216.45	202.33	223.23
	0.925289	1.59152	1.12252	1.16328			0.941224	1.34888	1.03199	1.08968			0.680814	1.40661	0.926891	1.0158
